# Supplementary material for: Using a Syrian (Golden) Hamster Biological Model for the Evaluation of Recombinant Anthrax Vaccines
Source: Life (Basel). 2021 Dec 11;11(12):1388. doi: 10.3390/life11121388 (PMC8704111; doi:10.3390/life11121388)
Supplement: Supplementary file 1 [file life-11-01388-s001.zip]

Archive with 3 entries (2 files):
- supplementary/
- supplementary/life-1468992-supplementary-Figure S1.pdf
- supplementary/life-1468992-supplementary-Table S1.xlsx
