# Supplementary material for: Using a Syrian (Golden) Hamster Biological Model for the Evaluation of Recombinant Anthrax Vaccines
Source: Life (Basel). 2021 Dec 11;11(12):1388. doi: 10.3390/life11121388 (PMC8704111; doi:10.3390/life11121388)
Supplement: Supplementary file 1 [file life-11-01388-s001.zip › supplementary/life-1468992-supplementary-Table S1.xlsx]

## Sheet: Лист1
						Table S1. Animal experiment scheme
							Guinea pigs
						Groups	day 0 - first immunization , subcutaneous		day 22 - second immunization, subcutaneous		day 36 - blood sampling	day 43 - challenge, subcutaneous			day 64 - the end of observation period
							number of animals	vaccine composition	number of animals	vaccine composition		number of animals	infecting strain	infecting dose, spores/animal
						rLF1PA4	16	100 mg of protein in 250 μl PBS	16	100 mg of protein in 250 μl PBS		4	B. anthracis 71/12	50
												4		500
												4		5000
												4		50000
						rPA63	16	100 mg of protein in 250 μl PBS	16	100 mg of protein in 250 μl PBS		4	B. anthracis 71/12	50
												4		500
												4		5000
												4		50000
						rLF1PA4+FA	16	100 mg of protein in 250 μl PBS +250 μl Freunds complete adjuvant	16	100 mg of protein in 250 μl PBS +250 μl Freunds incomplete adjuvant		4	B. anthracis 71/12	50
												4		500
												4		5000
												4		50000
						rPA63+FA	16	100 mg of protein in 250 μl PBS +250 μl Freunds complete adjuvant	16	100 mg of protein in 250 μl PBS +250 μl Freunds incomplete adjuvant		4	B. anthracis 71/12	50
												4		500
												4		5000
												4		50000
						FA	16	250 μl of Freunds complete adjuvant	16	250 μl of Freunds incomplete adjuvant		4	B. anthracis 71/12	50
												4		500
												4		5000
												4		50000
						naive	16	nothing	16	nothing		4	B. anthracis 71/12	50
												4		500
												4		5000
												4		50000
						Total number	96
							Syrian (golden) hamsters
						Groups	day 0 - first immunization , subcutaneous		day 22 - second immunization, subcutaneous		36 day - blood sampling	day 43 - challenge, subcutaneous			64 day - the end of observation period
							number of animals	vaccine composition	number of animals	vaccine composition		number of animals	infecting strain	infecting dose, spores/animal
						rLF1PA4	16	100 mg of protein in 250 μl PBS	16	100 mg of protein in 250 μl PBS		4	B. anthracis 71/12	50
												4		500
												4		5000
												4		50000
						rPA63	16	100 mg of protein in 250 μl PBS	16	100 mg of protein in 250 μl PBS		4	B. anthracis 71/12	50
												4		500
												4		5000
												4		50000
						rLF1PA4+FA	16	100 mg of protein in 250 μl PBS +250 μl Freunds complete adjuvant	16	100 mg of protein in 250 μl PBS +250 μl Freunds incomplete adjuvant		4	B. anthracis 71/12	50
												4		500
												4		5000
												4		50000
						rPA63+FA	16	100 mg of protein in 250 μl PBS +250 μl Freunds complete adjuvant	16	100 mg of protein in 250 μl PBS +250 μl Freunds incomplete adjuvant		4	B. anthracis 71/12	50
												4		500
												4		5000
												4		50000
						FA	16	250 μl of Freunds complete adjuvant	16	250 μl of Freunds incomplete adjuvant		4	B. anthracis 71/12	50
												4		500
												4		5000
												4		50000
						naive	16	nothing	16	nothing		4	B. anthracis 71/12	50
												4		500
												4		5000
												4		50000
						Total number	96
							C57BL/6 mice
						Groups	day 0 - first immunization , subcutaneous		day 22 - second immunization, subcutaneous		36 day - blood sampling	day 43 - challenge, subcutaneous			64 day - the end of observation period
							number of animals	vaccine composition	number of animals	vaccine composition		number of animals	infecting strain	infecting dose, spores/animal
						rLF1PA4	20	50 mg of protein in 100 μl PBS	20	50 mg of protein in 100 μl PBS		5	B. anthracis 71/12	5
												5		50
												5		500
												5		5000
						rPA63	20	50 mg of protein in 100 μl PBS	20	50 mg of protein in 100 μl PBS		5	B. anthracis 71/12	5
												5		50
												5		500
												5		5000
						rLF1PA4+FA	20	50 mg of protein in 100 μl PBS +100 μl Freunds complete adjuvant	20	50 mg of protein in 100 μl PBS +100 μl Freunds complete adjuvant		5	B. anthracis 71/12	5
												5		50
												5		500
												5		5000
						rPA63+FA	20	50 mg of protein in 100 μl PBS +100 μl Freunds complete adjuvant	20	50 mg of protein in 100 μl PBS +100 μl Freunds complete adjuvant		5	B. anthracis 71/12	5
												5		50
												5		500
												5		5000
						FA	20	100 μl of Freunds complete adjuvant	20	100 μl of Freunds incomplete adjuvant		5	B. anthracis 71/12	5
												5		50
												5		500
												5		5000
						naive	20	nothing	20	nothing		5	B. anthracis 71/12	5
												5		50
												5		500
												5		5000
						Total number	120
